# Supplementary material for: Personalising treatment plan quality review with knowledge-based planning in the TROG 15.03 trial for stereotactic ablative body radiotherapy in primary kidney cancer
Source: Radiat Oncol. 2021 Aug 3;16:142. doi: 10.1186/s13014-021-01820-7 (PMC8330099; doi:10.1186/s13014-021-01820-7)
Supplement: Supplementary file 2 — Additional file 2. TROG 15.03 FASTRACKII KBP Feedback Report– Patient Specific Questionnaire. [file 13014_2021_1820_MOESM2_ESM.xlsx]

## Sheet: Sheet1
TROG 15.03 FASTRACKII KBP Feedback Report– Patient Specific Questionnaire
Submitted Plan:	1503-061	Patient: 1503-057	Patient: 1503-044	Patient: 1503-041	Patient: 1503-056
1. Which OAR did you prioritise during planning? Please label from 1 – 8, with 1 being the highest priority.	1. Kidney ipsilateral	1.OPTI PTV	1.small bowel	1. Large Bowel (accepted some compromise coverage to keep max dose down)	1. stomach
	2. Kidney contralateral	2.ITV	2.contraleteral kidney	2. Small Bowel	2. spinal cord
	3	3.KIDNEY_I	2.large bowel	3. Kidney C	3. large bowel
	4	4.TUNING RING2CM	4.ipsilateral kidney	4. Kidney I	4. Contra lat kidney
	5	5. TUNING RING3CM	4.spinal cord	5. Spine	5. Ipsi lat kidney
	6	6. SPCORD	6.skin	6. Stomach	6. Small bowel
	7	7. SMALLBOWEL	7.stomach	7. Liver	7. Skin
	8	8.LIVER	8.liver	8	8. liver
Feedback Report Information:
2. After reviewing the KBP feedback report, on a scale of 1 to 5 (with 1 being agree) do you feel that that your submitted plan could be further improved upon?	1	3	4	5	2
3. Please Comment:		As the low dose was optimised to be significant lower than recommended ratio and most OAR were also significantly lower than constraints indicated by the trial. I might have been able limit some of the structures closer to the KBP but for some structure I have limited more of the higher dose to the OARs. RO prefers not to have the max over 125% but I pushed plan specifically to meet this constrai…	A slight improvement of ~0.5Gy in the SC max and overall liver dose could have been achieved in comparison to the KPB, however not clinically significant. The stomach was not as highly prioritised due to the priority of reducing the amount of 12.5Gy in the small bowel. (since these structures are in close proximity, more dose was allowed into the stomach to further spare the small bowel.)	Happy with current plans clinical trade-offs	plan has room for improvement, but in real time planning once constraints are met and PTV coverage achieved there is pressure to move on to next task.
4. After reviewing the KBP feedback report, on a scale of 1 to 5 (with 1 being agree) do you feel that that enough information was provided in the report?	1	1	2	3	1
5. Please Comment:		It was a good breakdown,	As much as can reasonably be provided. Individual anatomy differences are unknown.	Would be good to see screen caps of dosimetry too	Yes always helpful to have plans critically analysed, hopefully will improve my skills ongoing
6. After reviewing the KBP feedback report, on a scale of 1 to 5 (with 1 being agree) do you feel that that the KBP feedback was translatable into practice?	1	2	2	3	3
7. Please Comment:		It’s quick to highlight areas where the plan can be improved.	KBP feedback is definitely a useful tool to gauge plan quality. However, clinical discretion should still be used for each individual case.	Not for this case but can see the potential	difficult to tell, would need time to re run the optomisation to assess potential improvements
8. Do you feel there is any information missing from this report that is critical for your decision making/planning process?	No	No	relationship between OAR and targets, individual clinicians preference for organ sparing	Tabulate high dose to large bowel and mean dose to contralateral kidney	Yes
9. Please Comment:			difficult to account for this		would be of interest how the KBP results were achieved
Plan amendments:
10. Have you changed your plan based on the KBP feedback report? Y/N	No	No	No	No	No
11. If no, why? (Please skip to question 23)	Not necessary	RO was happy with the plan and had already reviewed plan, QA processes where performed. There were not minor violations on the OARs. Unfortunately due to plan turn around and plan submission to TROG there was little time to respond to the KBP feedback. Had we transferred the information sooner, changes could have been made.	Answer:	Answer:	time and workload factors and plan already meets all constraints
12. Do you feel that there is sufficient time and resources to make the suggested changes? Y/N	-				N
13. Please Comment:	-				Patient has already commenced treatment. Feedback would need to be given much quicker see Q23
14. Describe how you used the feedback to make changes to the plan:	-
15. Did you alter your original optimisation objectives?	-
16. Which objectives did you change?	-
17. Why did you choose to alter these objectives?	-
18. If you have altered your plan based on the KBP feedback report, please outline the approximate planning time spent:	-
19. After altering your plan (based on the KBP feedback report), is it your opinion that overall plan quality has been improved? Y/N	-
20. Please Comment:	-
21. If you have altered your plan based on the KBP feedback report, do you feel that these changes are clinically significant and/or affect patient outcome? Y/N	-
22. Comment:	-
Overall:
23. Is the turn-around time (24hours) sufficient to allow for KBP feedback report evaluation and implementation?	Yes	Yes	Yes	Yes	Often we present the plan for assessment “late” due to many departmental issues, RO availability for instance. If we could do better with our timelines then 24 hours would probably be OK
24. Do you think that provision of this KBP feedback report is a valuable tool for plan quality improvement in clinical trials?	Yes	Yes	Yes	Hopefully but remains to be determined	Yes
25. Additional comments:	It is important for the QA of the treatment: to obtain more or less equivalent treatments in different institutes.		The values achieved by the KPB are a useful tool to use as a guide not only when planning but also when checking other plans.
