# Supplementary material for: Personalising treatment plan quality review with knowledge-based planning in the TROG 15.03 trial for stereotactic ablative body radiotherapy in primary kidney cancer
Source: Radiat Oncol. 2021 Aug 3;16:142. doi: 10.1186/s13014-021-01820-7 (PMC8330099; doi:10.1186/s13014-021-01820-7)
Supplement: Supplementary file 3 — Additional file 3. Details of case submission timelines and outcome of KBP review. [file 13014_2021_1820_MOESM3_ESM.xlsx]

## Sheet: SuppTable2
Reg No	Date Uploaded	KBP Plan RTR Report Sent to site Date	RT Start Date	Upload-RT Start	Upload-RTR sent	RTR-RT Start	Real Time Feedback	Sites Decision - Replan or continue on Initial plan
1503-041	2019-02-18	2019-02-18	2019-02-22	4	0	4	Yes	Continue on Initial plan
1503-042	2019-02-14	N/A	2019-02-18	4	N/A	N/A	No
1503-043	2019-03-28	N/A	2019-04-03	6	N/A	N/A	No
1503-044	2019-04-11	2019-04-11	2019-04-17	6	0	6	Yes	Continue on Initial plan
1503-045	2019-06-20	2019-06-21	2019-06-25	5	1	4	Yes	Continue on Initial plan
1503-046	2019-06-05	2019-06-05	2019-06-11	6	0	6	Yes	Continue on Initial plan
1503-047	2019-05-30	N/A		N/A	N/A	N/A	No	Patient withdrawn before treatment
1503-048	2019-06-07	N/A	2019-06-11	4	N/A	N/A	No
1503-049	2019-06-24	N/A	2019-06-25	1	N/A	N/A	No
1503-050	2019-06-26	N/A	2019-07-01	5	N/A	N/A	No
1503-051	2019-07-07	2019-07-09	2019-07-15	8	2	6	Yes	Replan due to stomach contour and small bowel D30cc
1503-052	2019-07-25	2019-07-26	2019-07-29	4	1	3	Yes	Continue on Initial plan (limited time to adjust)
1503-053	2019-07-25	2019-07-26	2019-07-29	4	1	3	Yes	Continue on Initial plan (limited time to adjust)
1503-054	2019-08-23	2019-08-23	2019-08-29	6	0	6	Yes	Continue on initial plan
1503-055	2019-09-04	N/A		N/A	N/A	N/A	No	Patient withdrawn before treatment
1503-056	2019-10-04	2019-10-04	2019-10-09	5	0	5	Yes	Continue on initial plan
1503-057	2019-10-08	2019-10-08	2019-10-09	1	0	1	Yes	Continue on initial plan
1503-058	2019-11-01	2019-11-04	2019-11-07	6	3	3	Yes	Continue on initial plan
1503-059	2019-11-13	2019-11-14	2019-11-20	7	1	6	Yes	Continue on initial plan
1503-060	2019-12-11	2019-12-12	2019-12-13	2	1	1	Yes	Continue on initial plan
1503-061	2019-11-18	2019-11-22	2019-11-25	7	4	3	Yes	Continue on intial plan
1503-062	2019-12-09	2019-12-10	2019-12-12	3	1	2	Yes	Continue on intial plan
1503-063	2020-01-16	2020-01-17	2020-01-20	4	1	3	Yes	Continue on intial plan
1503-064	2020-02-24	2020-02-24	2020-03-05	10	0	10	Yes	Continue on intial plan
1503-065	2020-02-19	2020-02-20	2020-02-28	9	1	8	Yes	Continue on intial plan
1503-066	2020-04-09	2020-04-14	2020-04-22	13	5	8	Yes	Continue on intial plan
1503-067	2020-03-20	2020-03-24	2020-03-30	10	4	6	Yes	Continue on initial plan
1503-068	2020-02-25	2020-02-26	2020-03-03	7	1	6	Yes	Continue on intial plan
1503-069	2020-02-28	2020-03-02	2020-03-02	3	3	0	Yes	Continue on initial plan
1503-070	2020-03-03	2020-03-04	2020-03-11	8	1	7	Yes	Continue on initial plan
1503-071	2020-03-16	2020-03-18	2020-03-30	14	2	12	Yes	Replan due to KBP feedback
